# Supplementary material for: Scriptaid Improves Cashmere Goat Embryo Reprogramming by Affecting Donor Cell Pluripotency Molecule NANOG Expression
Source: Animals (Basel). 2025 Apr 2;15(7):1022. doi: 10.3390/ani15071022 (PMC11988105; doi:10.3390/ani15071022)
Supplement: Supplementary file 1 [file animals-15-01022-s001.zip]

Archive with 1 entries (1 files):
- animals-3508872-supplementary.pdf
